# Supplementary material for: Toward a Green and Sustainable Silver Conservation: Development and Validation of Chitosan-Based Protective Coatings
Source: Int J Mol Sci. 2022 Nov 21;23(22):14454. doi: 10.3390/ijms232214454 (PMC9697002; doi:10.3390/ijms232214454)
Supplement: Supplementary file 1 [file ijms-23-14454-s001.zip]

Archive with 1 entries (1 files):
- ijms-2012002-supplementary.pdf
